# Supplementary material for: Synchrony and asynchrony between an epigenetic clock and developmental timing
Source: Sci Rep. 2019 Mar 6;9:3770. doi: 10.1038/s41598-019-39919-3 (PMC6403397; doi:10.1038/s41598-019-39919-3)
Supplement: Supplementary file 2 — Extended Data Table 3 [file 41598_2019_39919_MOESM2_ESM.xlsx]

## Sheet: DE_analyisis_edgeR_DE_t21WT_SCg
Gene	fc.Downsyndromeversus WT	logCPM	DE.p.Down syndrome versus WT	padj.Downsyndrome versus WT	Chromosome	Supercluster
SALL1	-1.18181	3.76067	DOWN	0.225087	16	SC1
ACSL4	-1.13943	6.21967	DOWN	0.133977	X	SC2
ALCAM	-2.0133	6.00461	DOWN	0.190163	3	SC2
AP1S2	-0.980494	6.14023	DOWN	0.0539806	X	SC2
ATP11C	-0.89885	5.26669	DOWN	0.0690357	X	SC2
B4GALT6	-0.830286	4.39239	DOWN	0.231053	18	SC2
C18orf54	-0.760584	4.49717	DOWN	0.225087	18	SC2
CBFB	-0.650024	5.62405	DOWN	0.227788	16	SC2
CCNG1	-0.915301	6.59316	DOWN	0.0676204	5	SC2
CHRNA5	-0.95599	4.20403	DOWN	0.314417	15	SC2
CLVS2	-0.938313	5.88216	DOWN	0.258317	6	SC2
CNTN2	-2.95312	8.48256	DOWN	0.187843	1	SC2
CYP1B1	-2.05713	5.91821	DOWN	0.137581	2	SC2
DYNLT3	-1.08342	4.79639	DOWN	0.102073	X	SC2
ECHDC1	-0.649628	5.3747	DOWN	0.191951	6	SC2
EDIL3	-1.27667	6.88238	DOWN	0.18504	5	SC2
ELAVL4	-1.7488	7.21081	DOWN	0.284081	1	SC2
ELL2	-0.904388	6.059	DOWN	0.187602	5	SC2
ELOVL5	-0.84044	6.04681	DOWN	0.231053	6	SC2
FAM107B	-0.606525	6.36718	DOWN	0.314417	10	SC2
FAM92A1	-0.746014	5.40999	DOWN	0.0891756	8	SC2
FGF2	-0.758937	4.42607	DOWN	0.234964	4	SC2
GULP1	-1.16949	4.65111	DOWN	0.0504238	2	SC2
HEY1	-1.07546	5.31602	DOWN	0.19738	8	SC2
KCNT2	-1.0264	4.08662	DOWN	0.288143	1	SC2
KIAA0101	-1.08892	2.97965	DOWN	0.309098	15	SC2
KITLG	-1.11324	4.73751	DOWN	0.286565	12	SC2
LBR	-0.577479	7.16591	DOWN	0.296165	1	SC2
LDB3	-2.70771	3.30872	DOWN	0.187843	10	SC2
MAN1A1	-0.605279	6.1543	DOWN	0.305618	6	SC2
NDST3	-1.41591	3.98225	DOWN	0.234853	4	SC2
NHLH2	-1.78973	6.38882	DOWN	0.169547	1	SC2
NRAS	-0.676427	6.60015	DOWN	0.268494	1	SC2
ONECUT2	-1.23469	7.04715	DOWN	0.231053	18	SC2
PAWR	-0.80161	4.45486	DOWN	0.134639	12	SC2
PLAG1	-0.666863	4.94032	DOWN	0.191951	8	SC2
PPP2R1B	-0.747006	4.6493	DOWN	0.258317	11	SC2
PRKAA2	-0.857906	5.16797	DOWN	0.116697	1	SC2
PRSS12	-1.3773	3.77715	DOWN	0.263765	4	SC2
PTP4A1	-0.735155	6.83327	DOWN	0.126094	6	SC2
RAB31	-1.17834	6.81338	DOWN	0.296165	18	SC2
RGS10	-3.20014	3.07364	DOWN	0.0599839	10	SC2
RRAS2	-0.920521	3.74297	DOWN	0.207529	11	SC2
S1PR3	-1.35005	6.79241	DOWN	0.284081	9	SC2
SDCBP	-0.731638	6.31662	DOWN	0.235833	8	SC2
SH3BGRL	-0.706478	6.05031	DOWN	0.201396	X	SC2
SLC27A2	-2.56693	2.33497	DOWN	0.264242	15	SC2
SLC38A2	-0.86209	7.85306	DOWN	0.157969	12	SC2
SLC4A7	-0.881403	6.24684	DOWN	0.0699102	3	SC2
SLF1	-0.658893	5.46799	DOWN	0.268494	5	SC2
SOX11	-0.87556	8.32148	DOWN	0.305674	2	SC2
STARD4	-0.93196	5.63306	DOWN	0.20551	5	SC2
STK26	-1.34864	2.76802	DOWN	0.122113	X	SC2
TGFBR1	-1.02581	7.11832	DOWN	0.0530618	9	SC2
TMEM55A	-1.23271	4.39972	DOWN	0.113536	8	SC2
UG0898H09	-2.60984	5.11277	DOWN	0.0599839	8	SC2
ZDHHC20	-0.62964	5.8428	DOWN	0.184792	13	SC2
AHNAK2	0.801262	5.80812	UP	0.169547	14	SC3
CHD5	0.972398	6.44132	UP	0.169547	1	SC3
CHRM5	1.15999	3.57176	UP	0.234853	15	SC3
CNTNAP5	0.959079	3.6255	UP	0.192374	2	SC3
DSCAM	0.91465	6.15028	UP	0.0418794	21	SC3
SLC8A2	0.925489	4.80586	UP	0.307043	19	SC3
STK32B	0.783986	4.5775	UP	0.258317	4	SC3
TRANK1	0.830594	4.93167	UP	0.170166	3	SC3
ABCG1	0.894098	5.21924	UP	0.270518	21	SC4
AGPAT3	0.80055	7.51719	UP	0.264242	21	SC4
GFAP	2.5384	3.74328	UP	0.137581	17	SC4
GPR61	0.955162	2.67708	UP	0.299977	1	SC4
GRIK3	0.638786	7.10169	UP	0.263765	1	SC4
IGSF9B	1.1236	6.52481	UP	0.00106985	11	SC4
ITSN1	0.730536	8.09286	UP	0.305191	21	SC4
PILRB	1.50236	3.94988	UP	0.137581	7	SC4
PLXNB3	1.03209	3.67746	UP	0.309098	X	SC4
RGS6	1.64269	3.83888	UP	0.0751986	14	SC4
SPTB	1.03256	3.76779	UP	0.116697	14	SC4
CACNG5	0.759593	4.89734	UP	0.263765	17	SC5
CNTNAP1	0.68049	5.12723	UP	0.279361	17	SC5
CSMD2	0.847058	5.68717	UP	0.102073	1	SC5
SPEG	0.663065	5.32154	UP	0.263765	2	SC5
TNS2	0.736203	5.03662	UP	0.19729	12	SC5
ADGRB2	0.578661	6.59018	UP	0.286565	1	SC6
COL18A1	1.49686	6.99621	UP	9.84797e-06	21	SC6
INF2	0.781675	6.48287	UP	0.268494	14	SC6
KMT2D	0.775791	8.04903	UP	0.242015	12	SC6
LGALS1	1.36965	2.86537	UP	0.18504	22	SC6
MBD6	0.982007	7.61428	UP	0.263765	12	SC6
MYO15B	0.851836	7.30614	UP	0.302493	17	SC6
PDXK	0.976901	6.54878	UP	0.0235412	21	SC6
PFKL	0.897285	8.01255	UP	0.066001	21	SC6
PLEKHG4	0.781739	5.26222	UP	0.286565	16	SC6
RARRES2	0.725915	5.24	UP	0.268494	7	SC6
SLC19A1	0.898758	6.29676	UP	0.0398779	21	SC6
SRCAP	0.81219	4.56891	UP	0.219366	16	SC6
ZBTB47	0.722038	4.4793	UP	0.258317	3	SC6
